# Supplementary material for: Development and Characterization of Lyophilized Chondroitin Sulfate-Loaded Solid Lipid Nanoparticles: Encapsulation Efficiency and Stability
Source: Pharmaceutics. 2025 Jan 10;17(1):86. doi: 10.3390/pharmaceutics17010086 (PMC11768393; doi:10.3390/pharmaceutics17010086)
Supplement: Supplementary file 1 [file pharmaceutics-17-00086-s001.zip]

Archive with 1 entries (1 files):
- pharmaceutics-3347567-supplementary.pdf
